# Supplementary material for: Midgut membrane protein BmSUH facilitates Bombyx mori nucleopolyhedrovirus oral infection
Source: PLoS Pathog. 2022 Nov 16;18(11):e1010938. doi: 10.1371/journal.ppat.1010938 (PMC9668127; doi:10.1371/journal.ppat.1010938)
Supplement: S1 Table — (XLSX) [file ppat.1010938.s006.xlsx]

## Sheet: Sheet1
	UniProtKB Accession NO.	Protein Name	Size (kDa)	Score
	C3VNS7	Ac29-like	8.6	35.98
	A0A097DBR1	Orf1629	60.3	26.62
	A0A679E7R9	P74	74.1	22.3
	I7B5F3	Ubiquitin	86.5	25.17
	K4GHH9	FP25	25.3	24.42
	O92416	AcMNPV orf51	37.8	20.99
	A0A097DC28	ALK-EXO	48.5	21.39
	J9Q3R0	Polyhedrin	28.8	28.53
	O92398	BRO-a	35.4	23.35
	K9LQX9	Chitinase	61.8	27.32
	A0A097DBY9	Vp39	39	37.31
	O92446	VP91	95.8	20
	A0A891LTM0	GP64	60.6	23.1
	I7A7K6	p94	94.5	20.89
	I7B5M8	p35	34.8	20.5
	K4GIF3	DNA polymerase	114.6	32.11
