# Supplementary material for: Midgut membrane protein BmSUH facilitates Bombyx mori nucleopolyhedrovirus oral infection
Source: PLoS Pathog. 2022 Nov 16;18(11):e1010938. doi: 10.1371/journal.ppat.1010938 (PMC9668127; doi:10.1371/journal.ppat.1010938)
Supplement: S2 Table — (XLSX) [file ppat.1010938.s007.xlsx]

## Sheet: Sheet1
				S2 Table. The primers used in this study.
			Primers	Sequences（5’-3’）	Applications
			BmSUH CRISPR-F	GAAATTAATACGACTCACTATAGGTCAGTCAGTTCGGAGGTTGTTTTAGAGCTAGAAATAGC	Synthesis of sgRNA template
			BmSUH CRISPR-R	AAAAGCACCGACTCGGTGCCACTTTTTCAAGTTGATAACGGACTAGCCTTATTTTAACTTGCTATTTCTAGCTCTAAAAC
			BmSUH-cheF	AAAGTTTTATGCTCGCACGAT	Mutation characterization
			BmSUH-cheR	TCAGCTCCTTTGTCTAACCAGA
			BmSUH483-F	CGGGATCCGTGGCTGAAGATTACCAGG	Amplification of BmSUH for preparing anti-serum against BmSUH
			BmSUH483-R	CCGCTCGAGTCAATGGTGATGGTGATGATGTATAGGTTGGGCTTTCAA
			BmSUH orf-F	CGGGATCCATGAGGGCTACCAAGGTGGTG	Amplification of BmSUH orf
			BmSUH orf-R	CCGCTCGAGTCAATGGTGATGGTGATGATGTATAGGTTGGGCTTTCAA
			IE1-QF	TACTTGGACGATTCACAAAG	RT-qPCR analysis of ie1
			IE1-QR	GTGCAAATGTTCGTGTTGTG
			GP64-QF	TGTCGGACGACACGTTTTTG	RT-qPCR analysis of gp64
			GP64-QR	TCGTCGTCGATTGCTAGTTC
			VP39-QF	ACTTTTCATGATGTCACTGC	RT-qPCR analysis of vp39
			VP39-QR	AGTACTTGCAAATCGACACG
			Bmrp49-QF	CAGGCGGTTCAAGGGTCAATAC	RT-qPCR analysis of Bmrp49
			Bmrp49-QR	TGCTGGGCTCTTTCCACGA
			PIF0-Flag-F	CGGGATCCATGGCGGTCTTAACAGCCG	Amplification of PIF0 orf with Flag-tag
			PIF0-Flag-R	CCCAAGCTTTTACTTATCGTCGTCATCCTTGTAATCAAATAACAAATCAATTGTTT
			PIF1-Flag-F	CGGGATCCATGCATTTTGCTATTATACT	Amplification of PIF1 orf with Flag-tag
			PIF1-Flag-R	CGGAATTCTTACTTATCGTCGTCATCCTTGTAATCTAAAGAGTAGTTGGGGTAAG
			PIF2-Flag-F	CGGGATCCATGTATCGAATACTAATCGT	Amplification of PIF2 orf with Flag-tag
			PIF2-Flag-R	CGGAATTCTTACTTATCGTCGTCATCCTTGTAATCAGATAACTGCCCTCTGACGT
			PIF3-Flag-F	CGGGATCCATGTTGAACTTTTGGCAAA	Amplification of PIF3 orf with Flag-tag
			PIF3-Flag-R	CGGAATTCTTACTTATCGTCGTCATCCTTGTAATCGTTGTAAACGCGTCTATACAA
			PIF4-Flag-F	CGGGATCCATGTTGTCAATCATTTTGGC	Amplification of PIF4 orf with Flag-tag
			PIF4-Flag-R	CGGAATTCTTACTTATCGTCGTCATCCTTGTAATCATAAACTTGGTCTGTAGATGA
			PIF5-Flag-F	CGGGATCCATGAGTTTTTTTACAAATCT	Amplification of PIF5 orf with Flag-tag
			PIF5-Flag-R	CGGAATTCTTACTTATCGTCGTCATCCTTGTAATCTCGACGAGGGGCCGTTGT
			PIF6-Flag-F	CGGGATCCATGTGGGAATCTATACGATG	Amplification of PIF6 orf with Flag-tag
			PIF6-Flag-R	CGGAATTCTTACTTATCGTCGTCATCCTTGTAATCTTTAATTTTTGTTGCAACATT
			PIF7-Flag-F	CGGGATCCATGAAATATTTTCTATCTG	Amplification of PIF7 orf with Flag-tag
			PIF7-Flag-R	CGGAATTCTTACTTATCGTCGTCATCCTTGTAATCGACTTTAGATTTTAATT
			PIF8-Flag-F	CGGGATCCATGATGTCTGGCGTAAT	Amplification of PIF8 orf with Flag-tag
			PIF8-Flag-R	CGGAATTCTTACTTATCGTCGTCATCCTTGTAATCTACAATGGAATCTTCT
			Bm91-Flag-F	CGGGATCCATGAAACCGACGGCGGCC	Amplification of PIF9 orf with Flag-tag
			Bm91-Flag-R	CGGAATTCTTACTTATCGTCGTCATCCTTGTAATCTGTTGTTGCATTTCTAT
			Restriction enzyme sites are underlined. BamH I, GGATCC; Xho I, CTCGAG; Hind III, AAGCTT; EcoR I, GAATTC. The target site sequence for CRISPR/Cas9 is double underscored.
